# Supplementary material for: The World’s First Acne Dysbiosis-like Model of Human 3D Ex Vivo Sebaceous Gland Colonized with Cutibacterium acnes and Staphylococcus epidermidis
Source: Microorganisms. 2023 Aug 29;11(9):2183. doi: 10.3390/microorganisms11092183 (PMC10537848; doi:10.3390/microorganisms11092183)
Supplement: Supplementary file 1 [file microorganisms-11-02183-s001.zip]

Archive with 2 entries (2 files):
- S1 Projections of Composite S.epi + c acnes 20X-1.mp4
- S2 Zstack S.epi + c acnes 20X - 1.mp4
